# Supplementary material for: Structure-based evolution of a promiscuous inhibitor to a selective stabilizer of protein–protein interactions
Source: Nat Commun. 2020 Aug 7;11:3954. doi: 10.1038/s41467-020-17741-0 (PMC7414219; doi:10.1038/s41467-020-17741-0)
Supplement: Supplementary file 4 — Source Data [file 41467_2020_17741_MOESM4_ESM.xlsx]

## Sheet: Figure 1 
Figure 1d	Titration curves of 14-3-3beta on 100 nM FAM-labelled ChREBP-peptide in the presence of increasing concentrations (1, 10, 100 uM) of compound 1:
Compound 1
concentration (M)	DMSO															1 uM			10 uM			100 uM
0.0003	92	92	91	95	95	95	88	88	88	82	82	80	85	86	85	89	89	89	98	98	98	104	104	104
0.00015	89	87	87	91	91	93	85	84	85	80	77	78	82	82	81	89	89	89	98	98	98	104	104	104
7.5e-05	87	86	86	90	88	89	84	82	82	78	76	76	80	80	78	89	88	89	98	98	98	104	103	103
3.75e-05	84	83	83	87	87	87	80	79	78	75	70	71	77	76	76	86	87	85	96	96	96	101	102	100
1.88e-05	81	80	81	84	84	84	74	75	75	71	65	63	73	73	75	81	82	83	93	92	93	102	99	99
9.38e-06	76	75	77	81	81	81	70	69	69	65	64	63	69	70	70	79	77	79	90	88	89	97	97	94
4.69e-06	71	69	69	75	76	75	65	65	63	58	62	57	66	65	66	72	72	73	86	84	84	93	92	92
2.34e-06	68	66	66	75	76	73	58	58	57	53	49	51	62	61	61	68	69	71	81	82	82	90	91	91
1.17e-06	61	65	60	65	67	64	51	51	52	48	49	47	52	54	54	63	60	63	76	77	75	88	84	86
5.86e-07	54	60	52	61	67	60	45	44	43	38	41	40	46	46	45	55	54	55	72	71	70	82	80	79
2.93e-07	46	53	44	56	59	51	38	38	37	35	35	33	38	39	39	48	46	48	66	63	65	76	73	73
1.46e-07	40	47	37	50	56	48	35	35	32	33	33	32	33	33	32	44	40	42	62	59	59	70	66	69
7.32e-08	34	41	33	46	51	41	31	32	31	29	27	29	28	28	29	38	36	38	54	53	50	63	57	61
3.66e-08	29	35	28	41	45	35	29	29	27	27	26	29	26	26	25	35	32	34	46	43	43	47	43	50
1.83e-08	25	29	26	36	39	32	27	30	27	27	24	27	24	25	24	32	32	32	40	37	35	38	36	44
9.16e-09	23	26	24	33	36	30	27	30	25	29	23	25	23	23	24	31	31	30	36	34	33	33	32	37
4.58e-09	22	23	21	29	40	29	27	29	26	28	25	28	23	24	25	30	30	29	33	30	31	31	30	30
2.29e-09	24	22	23	27	34	27	28	27	26	26	26	25	23	22	23	30	30	30	32	31	30	28	26	30
1.14e-09	21	21	21	25	33	26	29	28	27	23	20	26	22	22	23	29	29	30	30	29	29	28	28	26
5.72e-10	21	20	20	25	30	28	28	28	27	25	21	24	22	22	21	30	30	30	30	30	29	30	27	28
2.86e-10	21	18	19	24	28	25	28	26	26	28	21	22	22	22	22	29	29	29	28	28	27	29	27	26
1.43e-10	19	20	19	23	26	24	26	26	26	28	23	22	21	22	21	27	27	28	29	27	28	26	27	27
7.15e-11	18	19	17	21	23	23	25	25	23	25	26	27	21	23	21	28	29	28	27	29	27	26	26	24
Figure 1d	Titration curves of 14-3-3beta on 100 nM FAM-labelled ChREBP-peptide in the presence of increasing concentrations (1, 10, 100 uM) of compound 2:
Compound 2
concentration (M)	DMSO															1 uM			10 uM			100 uM
0.0003	92	92	91	95	95	95	88	88	88	82	82	80	85	86	85	99	97	97	99	100	99	83	85	86
0.00015	89	87	87	91	91	93	85	84	85	80	77	78	82	82	81	94	92	93	100	100	98	76	80	84
7.5e-05	87	86	86	90	88	89	84	82	82	78	76	76	80	80	78	93	91	92	99	97	95	80	79	80
3.75e-05	84	83	83	87	87	87	80	79	78	75	70	71	77	76	76	89	88	89	97	96	94	78	79	80
1.88e-05	81	80	81	84	84	84	74	75	75	71	65	63	73	73	75	84	84	84	95	93	94	77	77	78
9.38e-06	76	75	77	81	81	81	70	69	69	65	64	63	69	70	70	81	80	79	90	88	88	73	74	74
4.69e-06	71	69	69	75	76	75	65	65	63	58	62	57	66	65	66	77	73	74	84	83	82	66	70	69
2.34e-06	68	66	66	75	76	73	58	58	57	53	49	51	62	61	61	71	74	73	81	79	77	64	64	67
1.17e-06	61	65	60	65	67	64	51	51	52	48	49	47	52	54	54	65	67	62	75	77	72	58	58	56
5.86e-07	54	60	52	61	67	60	45	44	43	38	41	40	46	46	45	58	62	55	67	74	62	48	48	51
2.93e-07	46	53	44	56	59	51	38	38	37	35	35	33	38	39	39	50	55	45	57	66	56	40	41	42
1.46e-07	40	47	37	50	56	48	35	35	32	33	33	32	33	33	32	41	46	39	50	61	45	37	36	38
7.32e-08	34	41	33	46	51	41	31	32	31	29	27	29	28	28	29	38	41	37	44	53	39	33	32	34
3.66e-08	29	35	28	41	45	35	29	29	27	27	26	29	26	26	25	34	37	32	37	43	34	26	29	29
1.83e-08	25	29	26	36	39	32	27	30	27	27	24	27	24	25	24	29	32	30	30	35	25	28	26	28
9.16e-09	23	26	24	33	36	30	27	30	25	29	23	25	23	23	24	28	30	28	29	31	27	26	25	26
4.58e-09	22	23	21	29	40	29	27	29	26	28	25	28	23	24	25	27	26	25	28	28	24	24	25	25
2.29e-09	24	22	23	27	34	27	28	27	26	26	26	25	23	22	23	24	27	26	27	26	24	25	25	21
1.14e-09	21	21	21	25	33	26	29	28	27	23	20	26	22	22	23	26	26	25	25	24	24	24	23	25
5.72e-10	21	20	20	25	30	28	28	28	27	25	21	24	22	22	21	25	26	24	26	23	23	23	23	24
2.86e-10	21	18	19	24	28	25	28	26	26	28	21	22	22	22	22	24	24	25	23	23	20	25	23	26
1.43e-10	19	20	19	23	26	24	26	26	26	28	23	22	21	22	21	23	24	23	22	23	20	22	22	22
7.15e-11	18	19	17	21	23	23	25	25	23	25	26	27	21	23	21	21	23	22	22	21	20	24	24	24

## Sheet: Figure 2 
Figure 2b	Titration curves of ligands on 2 uM 14-3-3beta and 100 nM FAM-labelled ChREBP peptide
compound concentration (M)	2			3			4			5			6			7			8			9			10
0.001	82	80	80	79	81	81	51	50	50	52	55	55	55	52	54	61	60	56	60	62	61	51	49	51	34	37	35
0.0005	79	78	78	82	84	84	48	48	49	52	53	52	53	53	54	58	57	56	56	57	58	49	48	49	37	38	36
0.00025	79	77	76	80	82	82	49	49	49	53	52	52	54	52	51	57	57	54	55	56	58	49	47	47	39	41	38
0.000125	76	74	73	77	80	80	46	48	48	51	53	51	51	51	52	56	55	48	54	56	53	48	45	48	44	45	41
6.25e-05	73	70	70	75	77	77	49	48	50	50	51	51	52	52	52	55	53	54	52	53	51	50	47	48	45	47	44
3.13e-05	69	67	64	72	74	75	50	49	48	50	50	50	50	52	51	53	51	51	51	53	52	50	48	48	48	49	47
1.56e-05	65	62	61	68	72	72	48	49	51	50	50	50	50	52	53	52	51	50	52	52	52	51	49	48	49	49	48
7.81e-06	61	61	59	65	68	68	49	51	50	50	49	49	52	50	51	52	49	51	52	51	52	49	50	50	52	53	50
3.91e-06	60	58	57	59	63	63	51	49	51	50	50	48	51	49	51	52	48	50	50	52	51	53	50	51	52	54	51
1.95e-06	58	56	55	54	59	58	49	50	51	49	49	50	50	48	51	51	50	49	51	52	51	51	51	50	53	54	52
9.77e-07	55	56	54	51	55	54	48	48	51	49	48	48	50	51	50	50	47	51	51	51	51	51	50	51	52	53	52
4.88e-07	58	55	54	48	52	51	49	49	50	50	48	49	50	50	51	51	48	50	52	51	50	50	51	50	53	54	52
2.44e-07	56	54	53	45	50	48	50	50	50	50	50	50	49	50	50	48	51	50	49	49	51	52	52	51	52	54	52
1.22e-07	56	54	52	45	47	48	50	49	49	50	50	49	51	52	51	52	50	49	49	49	50	52	50	51	52	53	52
6.1e-08	56	55	52	45	45	47	47	49	50	50	48	49	51	50	50	50	47	49	50	50	51	51	50	50	52	53	51
3.05e-08	56	54	52	43	47	45	49	49	50	49	50	48	48	50	50	50	49	50	51	40	50	51	50	49	52	52	51
1.53e-08	54	54	53	44	46	46	50	50	50	50	48	48	49	51	48	50	50	50	51	46	50	51	50	50	51	53	52
7.63e-09	55	55	53	45	45	45	50	50	49	51	49	49	52	51	50	51	49	52	51	48	50	51	49	51	51	52	51
3.81e-09	55	53	52	44	45	45	49	50	49	49	48	48	51	51	50	52	51	52	51	50	51	50	49	51	51	52	51
1.91e-09	55	53	51	45	44	44	50	50	50	50	50	47	50	50	51	51	52	52	54	52	52	50	50	50	50	52	51
9.54e-10	53	52	52	44	44	44	49	49	50	48	47	49	50	49	50	50	50	51	53	52	53	48	48	50	49	51	50
4.77e-10	52	51	52	43	44	43	48	47	49	49	48	49	48	48	48	49	47	49	52	51	52	49	48	50	50	52	50
2.38e-10	50	49	48	44	44	44	48	48	47	46	46	47	48	48	48	47	49	49	51	50	48	48	48	49	50	49	50
Figure 2c	Titration curves of 14-3-3beta on 100 nM FAM-labelled ChREBP peptide in presence of increasing concentrations (1, 10, 100 uM) of compound 3.
protein concentration (M)	DMSO															1uM 3						10 uM 3						100 uM 3
0.0003	92	92	91	95	95	95	88	88	88	82	82	80	85	86	85	88	88	88	85	83	82	93	93	93	97	95	96	104	102	102	104	105	105
0.00015	89	87	87	91	91	93	85	84	85	80	77	78	82	82	81	84	86	88	82	79	80	92	92	92	96	97	96	103	100	102	104	105	105
7.5e-05	87	86	86	90	88	89	84	82	82	78	76	76	80	80	78	84	85	86	79	77	78	92	90	92	94	93	94	100	101	101	101	104	102
3.75e-05	84	83	83	87	87	87	80	79	78	75	70	71	77	76	76	82	82	82	75	73	75	90	89	89	93	93	93	100	99	100	101	101	103
1.88e-05	81	80	81	84	84	84	74	75	75	71	65	63	73	73	75	77	78	78	72	71	71	87	84	86	92	91	90	97	96	96	99	99	100
9.38e-06	76	75	77	81	81	81	70	69	69	65	64	63	69	70	70	73	72	75	68	67	68	83	83	82	88	88	86	96	93	95	99	99	99
4.69e-06	71	69	69	75	76	75	65	65	63	58	62	57	66	65	66	69	69	71	63	62	62	80	77	78	85	84	83	92	91	91	96	97	95
2.34e-06	68	66	66	75	76	73	58	58	57	53	49	51	62	61	61	63	64	64	58	55	57	75	74	75	81	80	80	90	90	89	94	94	93
1.17e-06	61	65	60	65	67	64	51	51	52	48	49	47	52	54	54	57	57	58	52	49	51	71	67	68	77	75	74	87	85	85	90	90	90
5.86e-07	54	60	52	61	67	60	45	44	43	38	41	40	46	46	45	48	49	50	44	42	43	62	60	61	69	67	67	80	80	79	84	87	85
2.93e-07	46	53	44	56	59	51	38	38	37	35	35	33	38	39	39	42	42	43	39	35	37	57	52	54	63	59	60	75	74	74	81	82	81
1.46e-07	40	47	37	50	56	48	35	35	32	33	33	32	33	33	32	35	37	36	33	32	31	48	44	46	55	53	52	67	66	67	76	76	74
7.32e-08	34	41	33	46	51	41	31	32	31	29	27	29	28	28	29	32	32	33	30	28	28	40	37	39	48	45	44	58	58	59	70	69	67
3.66e-08	29	35	28	41	45	35	29	29	27	27	26	29	26	26	25	29	29	30	26	25	26	33	31	32	40	37	37	48	48	50	59	61	55
1.83e-08	25	29	26	36	39	32	27	30	27	27	24	27	24	25	24	27	27	28	25	25	23	29	28	28	36	33	31	40	39	41	51	51	46
9.16e-09	23	26	24	33	36	30	27	30	25	29	23	25	23	23	24	26	26	27	24	19	24	26	26	27	33	31	30	35	35	35	44	42	40
4.58e-09	22	23	21	29	40	29	27	29	26	28	25	28	23	24	25	26	27	27	25	23	22	26	23	25	30	29	28	31	30	30	36	36	33
2.29e-09	24	22	23	27	34	27	28	27	26	26	26	25	23	22	23	25	26	26	24	23	22	25	23	24	28	27	27	28	26	27	31	31	29
1.14e-09	21	21	21	25	33	26	29	28	27	23	20	26	22	22	23	25	25	25	23	23	22	24	23	24	28	27	26	26	24	25	28	27	28
5.72e-10	21	20	20	25	30	28	28	28	27	25	21	24	22	22	21	24	24	26	22	23	22	22	23	23	27	27	25	25	25	25	28	27	28
2.86e-10	21	18	19	24	28	25	28	26	26	28	21	22	22	22	22	24	23	24	22	22	21	22	22	22	26	26	25	24	22	24	26	24	24
1.43e-10	19	20	19	23	26	24	26	26	26	28	23	22	21	22	21	24	23	24	20	20	20	21	20	20	23	25	24	21	20	19	25	24	24
7.15e-11	18	19	17	21	23	23	25	25	23	25	26	27	21	23	21	21	21	22	19	20	20	17	18	16	25	23	24	18	17	15	23	23	23

## Sheet: Figure 4  
Figure 4c	Binding curves of 100 nM FAM-labelled ChREBP peptide titrated with 14-3-3 in the presence of 100 uM ligands (3, 30 or 26).
protein concentration (M)	DMSO			3			30			26
0.0003	71	70	73	103	95	94	96	92	97	103	105	105
0.00015	77	76	76	104	102	101	101	101	102	110	106	109
7.5e-05	74	73	75	99	98	99	102	98	98	109	103	106
3.75e-05	74	72	75	99	98	95	101	97	100	103	106	106
1.88e-05	74	71	73	99	93	95	98	98	101	103	102	104
9.38e-06	69	66	68	97	95	94	96	92	94	101	99	104
4.69e-06	62	65	64	92	89	90	93	89	92	94	94	99
2.34e-06	60	58	59	90	85	87	90	87	92	98	94	97
1.17e-06	54	52	52	84	81	81	87	82	87	90	89	94
5.86e-07	50	47	49	82	75	77	84	82	86	87	87	93
2.93e-07	44	46	45	76	74	74	82	78	81	87	86	85
1.46e-07	44	41	44	69	68	67	75	74	74	82	78	82
7.32e-08	39	38	41	62	60	59	68	65	68	75	70	74
3.66e-08	40	40	42	55	53	53	62	57	63	67	64	68
1.83e-08	39	35	38	49	46	50	54	52	53	61	58	60
9.16e-09	38	36	38	43	37	40	46	43	49	50	47	50
4.58e-09	36	35	35	42	38	34	42	38	45	47	45	48
2.29e-09	36	37	40	37	37	36	43	41	42	47	44	45
1.14e-09	32	31	34	37	28	32	35	33	37	39	36	40
5.72e-10	34	32	35	37	29	32	36	32	33	36	37	39
2.86e-10	33	30	33	35	30	32	33	33	34	35	34	35
1.43e-10	32	29	32	35	28	30	34	31	34	34	34	35
7.15e-11	30	30	30	36	30	29	27	31	31	31	34	35
Figure 4d	Molecular switch' evolution series, starting from PPI inhibitory activity for 11 and 12 towards selective PPI stabilization for 3, 30 and 26, as observed from titration data for 14-3-3 (2uM) ans several client-derived peptides (100 nM( each titrated with the compounds.
Compound 11
compound concentration (M)	ChREBP			EXOs			TAZ			ERa			p53
0.001	25	26	28	19	19	18	-12	-12	-13	-20	-23	-21	19	19	21
0.0005	24	22	25	24	19	20	-7	-7	-4	-13	-15	-13	24	20	23
0.00025	21	21	22	23	21	24	1	3	3	-6	-10	-8	22	21	22
0.000125	23	21	25	27	23	25	10	10	11	5	-2	4	24	20	22
6.25e-05	22	20	24	22	23	23	12	14	18	9	4	7	23	21	23
3.13e-05	20	20	23	24	20	24	18	16	20	13	10	11	23	20	22
1.56e-05	20	19	22	24	20	24	19	20	21	16	12	15	24	20	21
7.81e-06	23	20	22	24	21	23	22	22	24	20	14	21	24	19	23
3.91e-06	24	22	26	24	19	20	22	21	24	17	15	18	24	22	24
1.95e-06	22	22	23	25	24	24	21	22	24	22	16	21	24	20	22
9.77e-07	24	21	22	25	22	23	23	22	25	21	19	20	22	18	21
4.88e-07	23	20	22	23	19	22	20	24	25	19	15	16	21	22	20
2.44e-07	23	20	22	24	22	22	21	24	25	24	19	20	23	18	20
1.22e-07	19	18	21	23	21	23	20	22	23	14	15	16	19	17	19
6.1e-08	19	14	17	21	17	19	18	18	20	18	11	16	18	14	17
3.05e-08	19	16	18	17	18	17	19	19	20	11	12	14	16	17	17
1.53e-08	14	11	13	20	16	19	19	18	21	13	5	11	16	14	15
7.63e-09	16	15	17	21	19	19	19	17	20	14	8	11	21	17	17
3.81e-09	19	14	14	14	18	16	18	15	18	12	6	14	17	14	16
1.91e-09	16	13	13	17	16	17	15	15	15	9	5	9	14	13	12
9.54e-10	15	10	14	16	16	14	15	15	15	9	5	10	14	12	13
4.77e-10	12	12	13	13	14	11	13	14	13	6	1	6	12	10	10
2.38e-10	16	15	13	17	19	15	11	15	11	5	9	8	11	14	9
Compound 12
compound concentration (M)	ChREBP			EXOs			TAZ			ERa			p53
0.001	42	47	41	23	21	22	0	4	2	11	8	9	24	23	22
0.0005	32	36	28	21	24	22	6	8	5	5	6	2	21	23	21
0.00025	27	32	26	23	25	24	12	15	10	9	9	9	21	23	21
0.000125	25	28	24	23	26	23	15	17	14	14	17	14	22	24	20
6.25e-05	20	26	19	22	25	23	20	21	17	17	19	17	22	23	20
3.13e-05	19	24	17	22	23	23	17	21	18	17	22	19	19	25	21
1.56e-05	18	22	20	19	23	21	20	22	22	15	20	18	22	23	19
7.81e-06	18	22	17	22	22	20	22	23	20	21	25	20	22	23	21
3.91e-06	19	23	20	19	22	19	22	22	20	20	24	21	22	23	19
1.95e-06	19	23	20	23	24	21	20	21	20	21	23	19	21	22	20
9.77e-07	19	24	19	23	22	21	21	22	19	22	21	19	22	21	17
4.88e-07	20	29	19	19	24	19	21	23	20	19	25	21	20	24	18
2.44e-07	18	24	19	20	23	21	19	21	19	19	21	20	18	20	18
1.22e-07	17	20	19	19	20	20	21	19	18	19	18	17	19	19	17
6.1e-08	14	18	16	16	19	16	15	19	15	14	17	15	15	18	13
3.05e-08	16	20	18	17	18	18	19	18	17	14	15	14	17	18	13
1.53e-08	8	13	11	16	20	13	16	19	17	6	11	9	14	14	10
7.63e-09	15	18	14	18	24	19	17	14	16	10	14	8	18	20	16
3.81e-09	10	13	12	16	16	15	16	16	15	10	13	10	15	14	12
1.91e-09	12	14	14	16	15	13	15	15	15	11	11	10	12	12	10
9.54e-10	11	12	10	13	17	13	15	14	12	10	11	7	12	13	10
4.77e-10	9	12	10	11	20	11	14	13	11	7	7	5	10	10	8
2.38e-10	12	14	15	16	17	13	16	14	14	7	9	6	12	10	-20
Compound 3
compound concentration (M)	ChREBP			EXOs			TAZ			ERa			p53
0.001	61	63	68	34	33	34	17	18	18	24	24	25	25	21	22
0.0005	76	75	75	30	29	31	20	21	19	22	20	23	25	21	23
0.00025	69	70	71	28	29	31	22	23	25	23	20	23	25	20	22
0.000125	71	70	68	29	25	30	24	22	25	24	22	26	25	21	25
6.25e-05	63	60	63	28	26	26	25	27	26	26	20	24	24	22	22
3.13e-05	55	55	56	27	26	24	23	25	26	23	22	26	25	22	24
1.56e-05	47	45	47	26	25	22	25	22	24	20	19	23	25	20	22
7.81e-06	41	41	41	25	24	24	27	26	26	23	22	25	23	20	24
3.91e-06	36	35	36	25	22	21	25	24	26	20	18	23	22	17	22
1.95e-06	31	30	30	28	25	24	23	23	25	22	20	22	23	19	22
9.77e-07	28	26	26	25	23	23	25	25	25	19	22	24	21	20	23
4.88e-07	25	26	22	26	26	21	26	25	23	24	24	23	21	20	22
2.44e-07	26	22	25	25	22	23	24	24	26	21	18	22	22	18	21
1.22e-07	23	21	22	26	23	24	25	24	25	19	19	21	22	17	21
6.1e-08	20	17	17	23	18	19	23	19	21	19	16	20	19	16	18
3.05e-08	21	17	19	25	18	17	23	18	21	15	15	18	20	18	19
1.53e-08	16	12	14	22	20	15	19	20	20	17	12	16	18	16	18
7.63e-09	19	14	16	24	21	19	19	16	20	12	10	15	21	17	20
3.81e-09	19	9	14	23	19	19	21	17	22	16	12	16	20	15	17
1.91e-09	16	12	15	21	18	18	19	14	18	15	12	12	18	13	15
9.54e-10	15	11	13	21	18	18	19	17	20	16	10	14	19	13	17
4.77e-10	15	9	12	20	13	14	19	13	18	9	6	9	12	8	14
2.38e-10	10	13	10	17	17	15	14	17	16	10	9	9	12	11	11
Compound 30
compound concentration (M)	ChREBP			EXOs			TAZ			ERa			p53
0.001	86	88	88	23	23	22	0	2	2	-6	-5	-5	10	11	11
0.0005	90	93	90	26	27	28	10	10	10	5	6	8	20	21	21
0.00025	93	92	94	31	27	30	20	18	18	17	13	15	30	32	32
0.000125	90	90	93	34	35	35	30	29	33	25	26	28	38	39	40
6.25e-05	89	87	90	38	35	38	34	35	38	32	30	33	43	43	43
3.13e-05	85	83	89	37	36	38	37	36	40	32	35	37	43	42	45
1.56e-05	78	76	77	37	35	37	41	37	39	34	33	36	43	44	44
7.81e-06	68	66	67	37	33	34	38	37	42	37	34	36	40	40	42
3.91e-06	55	52	55	37	37	37	39	37	40	37	35	36	40	38	41
1.95e-06	48	46	47	39	34	40	40	37	40	33	33	36	42	45	43
9.77e-07	47	45	48	37	37	39	39	36	42	37	37	37	40	39	42
4.88e-07	45	44	46	37	38	40	39	35	40	34	36	36	41	40	41
2.44e-07	43	39	42	36	34	38	37	34	37	34	35	36	40	38	40
1.22e-07	43	42	44	36	34	37	38	39	41	38	35	38	39	38	40
6.1e-08	42	40	42	34	33	36	35	37	38	35	34	36	39	37	40
3.05e-08	38	36	42	36	34	36	35	35	38	34	32	32	38	35	38
1.53e-08	38	40	39	34	33	31	34	35	35	31	30	31	38	38	41
7.63e-09	43	40	42	34	32	37	36	35	40	34	33	37	35	33	36
3.81e-09	40	35	36	32	30	32	34	32	35	30	31	31	40	35	37
1.91e-09	36	37	39	30	30	31	34	33	35	30	30	34	35	33	35
9.54e-10	35	35	36	31	29	30	32	33	31	29	28	30	32	32	33
4.77e-10	35	35	36	33	29	32	32	32	34	28	28	28	33	32	34
2.38e-10	33	33	33	28	29	27	30	32	31	27	33	27	32	30	29
Compound 26
compound concentration (M)	ChREBP			EXOs			TAZ			ERa			p53
0.001	90	95	90	31	32	29	17	17	17	14	14	13	22	24	22
0.0005	93	95	91	32	39	31	26	28	24	25	26	24	31	33	31
0.00025	92	93	91	33	35	34	32	35	33	30	32	28	36	38	36
0.000125	89	91	89	39	40	37	37	42	37	38	39	33	40	42	38
6.25e-05	86	90	86	37	40	37	38	43	40	33	39	37	41	44	42
3.13e-05	81	83	82	37	38	37	41	43	40	36	38	34	42	43	44
1.56e-05	74	77	75	36	38	38	41	38	39	35	38	35	40	43	39
7.81e-06	65	70	67	37	37	35	37	41	40	36	41	33	38	42	40
3.91e-06	59	62	58	34	38	35	39	38	37	31	38	35	38	40	37
1.95e-06	50	55	49	35	36	35	37	41	36	32	36	34	39	43	41
9.77e-07	47	49	48	36	37	38	39	40	40	36	35	36	39	42	40
4.88e-07	45	47	44	37	37	35	35	40	36	36	36	36	39	41	38
2.44e-07	42	44	41	37	38	36	37	37	35	38	36	32	39	39	38
1.22e-07	39	42	42	33	37	34	36	38	37	33	37	36	37	42	38
6.1e-08	39	43	39	33	35	33	36	40	38	32	37	32	36	39	37
3.05e-08	38	41	37	29	34	30	33	35	34	30	33	33	36	38	36
1.53e-08	40	40	38	30	33	33	36	37	34	31	33	31	38	39	37
7.63e-09	35	42	39	35	35	32	35	37	36	32	36	34	32	35	31
3.81e-09	36	39	35	31	31	30	32	31	31	27	28	28	34	36	36
1.91e-09	34	38	34	29	33	29	31	34	33	28	33	28	34	35	30
9.54e-10	32	36	34	29	31	29	30	33	34	28	27	28	29	36	31
4.77e-10	31	37	32	30	30	27	30	32	31	30	30	31	29	33	31
2.38e-10	35	30	31	30	30	30	32	31	33	31	27	30	31	31	29

## Sheet: Figure S4 
Figure S4a	Fluorescence Aanisotropy data for modulation of the ChREBP/14--33- interaction by AMP.									Figure S4b	Dose-response curves for ChREBP a2-peptide titrated with 14-3-3beta (starting from 300uM), in the presence of increasing AMP concentrations (1, 10, 100 uM)
compound concentration (M)	No 14-3-3beta			2 uM 14-3-3 beta						protein concentration (M)	DMSO															1 uM			10 uM			100 uM
0.001	-14	-14	-14	52	53	54				0.0003	92	92	91	95	95	95	88	88	88	82	82	80	85	86	85	79	82	78	73	75	73	72	73	73
0.0005	4	4	4	44	45	45				0.00015	89	87	87	91	91	93	85	84	85	80	77	78	82	82	81	75	73	75	70	67	67	68	66	67
0.00025	11	11	13	41	42	42				7.5e-05	87	86	86	90	88	89	84	82	82	78	76	76	80	80	78	72	72	72	66	67	69	66	65	65
0.000125	17	18	19	39	40	40				3.75e-05	84	83	83	87	87	87	80	79	78	75	70	71	77	76	76	70	66	68	64	64	64	62	63	62
6.25e-05	20	21	22	39	40	39				1.88e-05	81	80	81	84	84	84	74	75	75	71	65	63	73	73	75	66	64	67	60	58	61	58	57	59
3.13e-05	22	22	23	39	38	40				9.38e-06	76	75	77	81	81	81	70	69	69	65	64	63	69	70	70	60	61	62	57	56	55	53	54	55
1.56e-05	22	24	24	39	38	40				4.69e-06	71	69	69	75	76	75	65	65	63	58	62	57	66	65	66	56	58	61	50	51	54	51	51	50
7.81e-06	23	22	23	40	41	41				2.34e-06	68	66	66	75	76	73	58	58	57	53	49	51	62	61	61	53	51	51	47	48	49	46	47	46
3.91e-06	23	24	25	41	41	41				1.17e-06	61	65	60	65	67	64	51	51	52	48	49	47	52	54	54	48	47	47	43	44	45	41	41	43
1.95e-06	23	23	24	42	41	43				5.86e-07	54	60	52	61	67	60	45	44	43	38	41	40	46	46	45	44	41	41	39	39	38	37	35	34
9.77e-07	23	23	24	42	43	43				2.93e-07	46	53	44	56	59	51	38	38	37	35	35	33	38	39	39	38	33	37	33	33	35	31	30	31
4.88e-07	23	23	23	43	43	43				1.46e-07	40	47	37	50	56	48	35	35	32	33	33	32	33	33	32	31	33	33	29	29	32	29	29	28
2.44e-07	23	23	24	42	43	43				7.32e-08	34	41	33	46	51	41	31	32	31	29	27	29	28	28	29	30	28	31	26	25	26	24	25	25
1.22e-07	23	24	23	43	43	44				3.66e-08	29	35	28	41	45	35	29	29	27	27	26	29	26	26	25	30	26	29	24	25	26	22	22	23
6.1e-08	22	21	22	42	43	42				1.83e-08	25	29	26	36	39	32	27	30	27	27	24	27	24	25	24	25	25	26	24	23	23	23	23	22
3.05e-08	21	21	21	43	42	43				9.16e-09	23	26	24	33	36	30	27	30	25	29	23	25	23	23	24	27	25	28	25	25	25	24	24	25
1.53e-08	23	22	24	43	43	43				4.58e-09	22	23	21	29	40	29	27	29	26	28	25	28	23	24	25	27	24	26	25	24	24	25	21	23
7.63e-09	23	22	23	43	42	43				2.29e-09	24	22	23	27	34	27	28	27	26	26	26	25	23	22	23	24	25	24	24	24	24	23	24	25
3.81e-09	22	21	22	42	42	42				1.14e-09	21	21	21	25	33	26	29	28	27	23	20	26	22	22	23	24	24	24	23	23	23	22	22	21
1.91e-09	21	21	22	41	42	41				5.72e-10	21	20	20	25	30	28	28	28	27	25	21	24	22	22	21	23	24	26	25	25	25	22	23	22
9.54e-10	21	21	21	42	41	41				2.86e-10	21	18	19	24	28	25	28	26	26	28	21	22	22	22	22	23	26	23	26	24	23	23	21	21
4.77e-10	21	21	21	42	41	41				1.43e-10	19	20	19	23	26	24	26	26	26	28	23	22	21	22	21	25	25	23	22	23	24	23	21	21
2.38e-10	21	20	20	40	39	39				7.15e-11	18	19	17	21	23	23	25	25	23	25	26	27	21	23	21	22	22	23	24	24	24	23	24	23
Figure S4c	FAM-labeled ChREBP a2-peptide and 14-3-3 (2 uM) titrated with 13 hits selected from the virtual screen.
A compounds
with 2uM 14-3-3beta + 100 nM ChREBP
compound concentration (M)	A1			A2			A3			A4			A5			A6			A7
0.001	41	41	41	46	47	48	36	35	35	39	41	38	40	38	39	24	24	25	18	17	18
0.0005	40	41	41	45	46	47	36	32	35	35	35	35	40	40	40	24	23	24	19	19	19
0.00025	41	43	43	46	47	47	35	35	35	34	35	33	41	40	39	24	25	24	21	21	20
0.000125	42	43	43	45	46	46	36	36	36	35	35	34	40	39	39	26	27	26	24	24	24
6.25e-05	42	44	43	44	41	46	36	37	36	35	35	33	40	40	39	28	29	27	28	27	26
3.13e-05	44	43	44	45	46	46	37	38	37	36	35	35	40	39	39	30	31	30	30	33	29
1.56e-05	43	44	45	44	45	45	38	38	38	36	35	35	40	39	38	33	34	32	33	35	33
7.81e-06	44	45	46	44	45	43	39	40	40	38	38	37	40	40	39	35	36	34	38	30	36
3.91e-06	44	45	44	43	45	45	41	41	41	40	38	39	41	39	40	37	37	37	40	34	40
1.95e-06	44	45	46	43	41	44	41	44	42	42	39	39	42	42	40	38	38	37	42	37	41
9.77e-07	44	45	45	43	45	45	43	43	44	43	40	41	42	41	41	39	38	37	42	40	42
4.88e-07	45	45	46	43	44	44	44	45	44	44	42	41	42	41	40	39	38	38	43	41	43
2.44e-07	44	45	45	42	43	44	45	43	45	44	41	41	42	41	40	40	38	39	43	42	42
1.22e-07	43	45	45	43	45	44	44	45	44	43	41	40	43	39	41	38	38	38	43	43	44
6.1e-08	44	46	46	42	44	44	44	44	44	43	41	41	42	40	41	39	38	37	44	43	43
3.05e-08	44	45	45	42	43	43	45	44	43	42	41	41	42	40	40	40	38	38	42	42	42
1.53e-08	44	44	45	43	44	45	44	44	43	43	39	41	42	41	41	40	39	39	43	41	43
7.63e-09	43	44	44	42	44	43	45	44	44	42	38	40	41	41	40	39	39	38	43	43	43
3.81e-09	43	44	45	42	44	44	44	44	44	42	38	41	41	41	41	40	39	39	44	44	42
1.91e-09	44	45	45	42	43	44	44	44	43	42	37	40	41	41	41	39	39	38	44	43	41
9.54e-10	43	43	44	42	44	43	45	43	43	41	36	39	40	39	40	38	38	34	43	42	42
4.77e-10	42	43	42	41	41	43	42	43	42	41	37	40	39	40	39	37	37	36	43	40	41
2.38e-10	41	43	41	39	40	42	42	41	41	39	35	39	38	38	37	37	36	37	41	39	39
only ChREBP- peptide controls
compound concentration (M)	A1			A2			A3			A4			A5			A6			A7
0.001	15	15	16	27	29	29	22	22	21	6	5	5	24	25	24	11	12	12	27	28	27
0.0005	25	25	27	31	31	35	29	25	29	19	22	22	29	29	30	22	23	23	32	32	32
0.00025	30	32	31	32	35	34	29	31	30	28	26	26	30	29	31	29	26	28	34	34	33
0.000125	32	31	32	33	35	36	32	33	32	30	28	23	33	34	32	30	30	30	36	36	34
6.25e-05	34	35	35	34	35	35	35	35	34	33	31	33	34	33	33	31	31	31	35	33	36
3.13e-05	33	36	35	35	35	37	34	36	34	34	33	33	34	35	33	32	32	31	38	38	38
1.56e-05	35	34	37	36	35	36	35	35	35	34	33	34	33	34	33	33	32	33	38	38	37
7.81e-06	36	34	36	35	36	37	36	35	36	34	34	32	35	34	33	32	32	32	39	38	38
3.91e-06	35	35	37	34	36	37	36	36	37	35	34	33	35	35	33	35	33	32	38	39	37
1.95e-06	35	37	37	34	37	37	36	36	34	35	34	34	34	33	33	32	31	32	37	38	37
9.77e-07	35	36	36	34	35	36	35	35	35	34	33	34	33	33	33	32	32	31	38	38	38
4.88e-07	35	37	36	34	36	36	37	36	35	35	34	34	35	34	33	32	31	31	39	39	38
2.44e-07	35	35	36	33	34	37	35	34	35	34	33	34	34	32	32	33	31	33	38	38	38
1.22e-07	35	37	36	34	36	36	36	35	35	34	34	34	32	31	32	32	31	32	37	38	38
6.1e-08	34	36	36	32	35	36	35	35	34	33	33	33	34	33	32	32	31	32	38	37	37
3.05e-08	33	35	35	33	34	35	35	35	33	34	32	32	34	33	33	32	31	31	36	36	35
1.53e-08	33	35	36	34	36	36	36	35	34	35	35	33	32	33	32	31	33	33	38	37	35
7.63e-09	33	35	35	33	35	35	34	34	34	31	33	32	33	33	32	33	33	32	37	38	37
3.81e-09	34	35	36	35	36	36	36	35	33	34	32	33	32	33	32	32	32	33	37	37	37
1.91e-09	35	35	34	33	34	36	34	33	35	33	33	33	33	33	32	33	33	32	37	36	37
9.54e-10	33	33	35	32	34	34	34	34	33	31	31	31	29	32	30	32	30	33	37	38	35
4.77e-10	31	33	33	32	32	32	32	32	32	30	31	28	32	31	32	31	30	30	34	35	34
2.38e-10	30	32	30	29	32	30	32	30	30	29	29	24	30	28	29	30	28	30	33	33	32
B compounds
with 2uM 14-3-3beta + 100 nM ChREBP
compound concentration (M)	B1			B3			B4
0.001	30	31	30	41	42	42	85	84	83
0.0005	29	30	31	41	41	41	82	82	83
0.00025	30	32	32	40	41	41	83	83	83
0.000125	31	33	34	39	40	40	82	83	81
6.25e-05	34	35	33	39	40	39	81	82	81
3.13e-05	36	38	36	38	39	38	80	80	81
1.56e-05	39	42	41	37	35	38	79	81	79
7.81e-06	41	43	41	38	38	39	80	79	80
3.91e-06	44	45	45	39	37	40	77	76	77
1.95e-06	45	46	45	39	38	41	74	77	75
9.77e-07	46	48	46	38	38	41	73	71	74
4.88e-07	46	47	48	42	38	42	71	69	72
2.44e-07	46	48	49	43	38	44	67	65	68
1.22e-07	47	48	48	41	38	42	66	62	68
6.1e-08	47	48	48	42	40	42	61	58	65
3.05e-08	47	48	48	42	40	42	59	57	63
1.53e-08	46	47	48	42	43	43	54	54	59
7.63e-09	47	47	48	43	41	42	52	50	57
3.81e-09	35	47	48	43	43	43	50	49	54
1.91e-09	47	47	48	43	42	42	50	48	51
9.54e-10	45	46	47	41	42	41	49	47	49
4.77e-10	46	46	48	40	41	41	47	46	48
2.38e-10	45	46	46	38	39	39	47	45	47
only ChREBP- peptide controls
compound concentration (M)	B1			B3			B4
0.001	16	17	17	34	32	34	16	15	16
0.0005	20	23	23	32	32	32	22	22	22
0.00025	22	25	24	32	31	30	24	25	24
0.000125	24	25	26	31	29	28	25	26	25
6.25e-05	25	26	26	29	30	30	27	27	27
3.13e-05	24	25	27	32	30	31	26	27	26
1.56e-05	25	25	26	31	30	31	26	27	26
7.81e-06	26	25	26	32	32	30	27	27	27
3.91e-06	26	25	27	33	32	31	26	27	26
1.95e-06	25	26	26	34	32	33	25	28	25
9.77e-07	25	25	28	35	33	32	27	26	27
4.88e-07	25	26	25	34	33	33	26	27	26
2.44e-07	25	24	26	33	34	32	26	26	26
1.22e-07	24	25	26	35	33	34	26	27	26
6.1e-08	24	25	26	33	33	33	25	26	25
3.05e-08	23	25	25	33	32	31	25	25	25
1.53e-08	24	24	25	33	34	33	24	26	24
7.63e-09	24	24	26	32	34	31	25	26	25
3.81e-09	24	24	25	33	32	33	25	26	25
1.91e-09	24	25	25	32	32	32	26	26	26
9.54e-10	23	23	24	33	32	31	24	25	24
4.77e-10	23	23	24	31	32	31	24	25	24
2.38e-10	22	23	23	29	29	28	22	23	22
C compounds
with 2uM 14-3-3beta + 100 nM ChREBP
compound concentration (M)	C1			C2			C3			C4
0.001	55	53	54	36	36	36	71	68	69	53	52	53
0.0005	53	52	48	38	38	38	71	70	69	53	53	51
0.00025	51	50	50	40	42	40	70	69	68	51	51	50
0.000125	49	51	49	43	42	42	69	68	68	50	49	49
6.25e-05	47	47	47	44	46	44	68	67	66	48	48	47
3.13e-05	45	45	45	46	47	47	64	65	63	46	46	46
1.56e-05	44	44	46	48	48	47	62	65	59	45	45	44
7.81e-06	44	44	44	49	48	48	58	60	56	44	46	44
3.91e-06	43	43	43	48	47	47	56	58	53	45	44	43
1.95e-06	43	42	43	47	48	47	52	54	51	44	44	42
9.77e-07	43	42	43	50	49	48	51	51	50	45	44	43
4.88e-07	42	42	42	48	48	49	50	48	48	45	44	42
2.44e-07	42	41	43	49	49	48	50	49	47	45	43	43
1.22e-07	42	42	42	48	48	48	49	48	48	44	43	43
6.1e-08	41	48		47	47	47	48	48	46	45	42	43
3.05e-08	42	42	47	48	49	47	48	48	47	44	43	42
1.53e-08	42	41	46	47	48	47	48	48	47	43	43	43
7.63e-09	42	43	43	48	48	46	47	47	47	43	43	42
3.81e-09	43	42	42	47	48	47	48	47	47	43	44	42
1.91e-09	41	42	41	46	45	45	47	42	45	43	43	42
9.54e-10	40	41	40	46	46	44	47	45	45	43	43	42
4.77e-10	39	41	39	46	44	45	44	45	44	43	42	42
2.38e-10	43	42	42	47	48	47	48	47	47	43	44	42
only ChREBP- peptide controls
compound concentration (M)	C1			C2			C3			C4
0.001	64	62	64	20	20	21	34	33	34	59	57	53
0.0005	60	58	63	24	23	23	32	33	32	39	38	40
0.00025	51	50	50	25	26	25	30	31	31	30	30	29
0.000125	49	46	45	26	27	27	28	29	29	29	27	27
6.25e-05	42	40	41	27	27	27	27	29	29	27	27	26
3.13e-05	40	37	36	27	25	28	27	29	27	27	26	25
1.56e-05	40	34	34	28	27	28	29	28	27	27	26	27
7.81e-06	43	30	31	28	27	29	27	28	28	27	26	26
3.91e-06	38	32	32	27	26	28	27	27	26	27	26	26
1.95e-06	33	32	31	28	25	27	26	27	26	26	25	25
9.77e-07	38	32	32	27	27	27	25	27	26	27	25	24
4.88e-07	33	32	33	28	28	27	28	27	25	27	26	25
2.44e-07	33	31	33	26	26	27	27	26	26	27	25	25
1.22e-07	33	32	30	27	26	27	26	26	26	26	25	25
6.1e-08	29	31	32	26	25	26	27	26	25	26	24	25
3.05e-08	31	32	30	27	26	27	26	27	26	26	25	25
1.53e-08	32	31	30	26	25	26	26	26	26	26	23	25
7.63e-09	34	33	32	26	25	27	26	27	26	27	25	24
3.81e-09	31	35	31	26	26	26	26	26	25	26	25	25
1.91e-09	32	31	29	25	24	26	23	26	25	26	24	25
9.54e-10	29	31	29	25	23	25	24	25	23	24	23	23
4.77e-10	29	28	27	24	23	24	24	24	23	24	23	23
2.38e-10	32	31	30	26	25	26	26	26	26	26	23	25

## Sheet: Figure S10 
Figure S10	Fluorescence anisotropy data for ligand titrations in SAR series of compound 3.
series-01a																	series-01b
compound concentration (M)	3			3*			11			12			13				compound concentration (M)	14			15			16			17			DMSO
0.001	75	77	78	66	64	64	26	27	26	28	25	26	54	50	52		0.001	41	41	42	31	32	31	41	42	41	63	63	65	35	31	32
0.0005	80	82	82	71	72	71	32	34	30	31	30	31	58	60	55		0.0005	46	49	51	38	40	35	44	47	48	67	66	66	36	40	34
0.00025	78	77	80	72	68	73	31	34	33	34	31	32	57	58	54		0.00025	47	44	47	37	40	37	49	45	46	63	60	64	39	41	36
0.000125	74	73	74	71	66	70	30	35	32	32	31	32	56	54	50		0.000125	47	45	47	38	41	37	43	45	46	58	55	56	37	40	35
6.25e-05	74	71	75	69	66	67	33	37	33	32	30	34	53	53	50		6.25e-05	46	45	48	39	43	38	45	41	47	53	52	54	38	40	39
3.13e-05	69	68	68	62	61	66	35	40	36	30	31	32	49	51	47		3.13e-05	44	42	46	39	43	41	42	41	43	49	45	48	37	39	35
1.56e-05	65	64	66	60	56	60	35	38	35	33	31	32	43	45	43		1.56e-05	43	42	46	40	42	38	42	40	41	47	41	44	37	37	36
7.81e-06	59	59	60	57	52	54	37	38	36	34	32	34	41	43	37		7.81e-06	45	39	44	39	40	40	39	40	41	43	37	42	37	38	34
3.91e-06	53	50	53	45	44	47	31	37	36	33	32	35	34	37	32		3.91e-06	40	37	40	39	41	37	43	41	42	40	34	41	37	40	34
1.95e-06	49	46	51	47	43	46	40	40	37	38	35	37	36	41	36		1.95e-06	40	37	38	38	41	36	40	40	40	40	36	38	35	38	34
9.77e-07	41	44	45	41	37	41	37	38	36	36	34	38	34	36	33		9.77e-07	38	38	39	39	40	38	41	37	38	39	37	39	36	37	34
4.88e-07	41	41	43	41	37	39	36	38	35	37	35	36	32	36	32		4.88e-07	36	38	42	38	39	37	40	37	38	38	34	38	36	39	36
2.44e-07	40	39	39	39	37	35	37	40	36	36	34	34	33	37	32		2.44e-07	39	40	39	37	40	38	38	39	38	37	37	36	34	38	33
1.22e-07	38	36	41	38	35	38	34	40	37	40	33	37	32	37	32		1.22e-07	39	38	41	37	39	36	40	36	37	36	35	38	34	36	33
6.1e-08	39	35	39	36	33	34	34	36	35	36	34	36	29	31	30		6.1e-08	40	39	40	39	39	37	38	37	37	37	33	38	33	36	32
3.05e-08	35	32	36	34	28	34	33	35	32	35	31	36	29	31	29		3.05e-08	40	39	40	37	37	35	36	33	36	34	32	36	31	32	31
1.53e-08	37	36	36	39	32	36	35	38	34	34	34	34	30	34	31		1.53e-08	39	39	40	38	39	38	36	37	35	38	33	35	32	34	34
7.63e-09	33	34	36	33	32	31	30	34	28	36	32	32	27	31	27		7.63e-09	37	37	43	26	34	30	42	34	38	40	33	36	37	37	36
3.81e-09	37	34	34	37	31	34	32	34	32	38	33	35	27	35	30		3.81e-09	40	36	40	39	38	37	38	36	36	35	31	37	33	35	32
1.91e-09	35	30	33	30	27	30	29	30	29	33	26	31	26	33	29		1.91e-09	38	35	28	35	34	33	34	28	35	31	33	34	32	31	30
9.54e-10	34	32	31	30	28	30	29	29	29	31	29	29	28	29	27		9.54e-10	39	36	35	34	36	29	33	33	32	32	31	33	30	34	29
4.77e-10	31	31	32	31	30	28	27	29	27	30	28	30	26	29	26		4.77e-10	37	35	36	32	33	31	32	30	33	34	31	31	31	31	29
2.38e-10	28	29	28	27	26	27	27	27	28	27	23	25	26	26	25		2.38e-10	32	32	31	29	29	30	29	26	28	30	29	30	30	30	29
series-02
compound concentration (M)	33			34			36			37
0.001	93	90	92	101	96	95	72	68	70	71	69	68
0.0005	92	93	91	88	87	86	73	78	72	74	76	72
0.00025	91	93	91	69	66	69	73	76	70	74	67	70
0.000125	90	92	91	52	47	51	72	75	71	71	71	72
6.25e-05	88	90	90	43	35	42	71	74	70	73	71	73
3.13e-05	83	86	82	39	37	41	69	69	66	68	66	68
1.56e-05	78	81	78	49	48	51	61	64	60	64	62	64
7.81e-06	69	70	64	51	44	51	55	62	55	56	56	55
3.91e-06	63	70	61	50	50	53	52	56	54	56	51	54
1.95e-06	67	66	60	56	52	55	59	59	55	57	57	57
9.77e-07	62	62	59	55	55	59	57	56	57	57	56	56
4.88e-07	58	58	56	54	52	56	51	58	54	53	54	55
2.44e-07	55	53	53	53	50	52	51	55	53	53	54	55
1.22e-07	54	54	52	53	51	52	51	54	53	54	51	53
6.1e-08	52	54	50	53	50	53	51	53	52	52	52	53
3.05e-08	56	52	45	50	48	49	49	52	51	50	47	50
1.53e-08	51	52	49	46	48	50	49	42	49	46	45	45
7.63e-09	47	48	48	46	43	48	42	48	47	47	45	44
3.81e-09	48	51	46	48	48	50	49	50	50	50	46	48
1.91e-09	46	46	46	46	46	48	45	50	42	46	45	48
9.54e-10	44	45	44	47	46	45	44	49	41	43	43	45
4.77e-10	45	44	41	44	42	45	44	47	43	45	44	45
2.38e-10	42	43	41	40	39	43	40	39	42	38	39	37
series-03a														series-03b
compound concentration (M)	DMSO			3			32			38				compound concentration (M)	18			19			20			21			22			23			39
0.001	53	54	55	96	96	95	84	83	82	45	43	43		0.001	57	57	55	43	44	39	67	59	57	79	79	77	76	69	68	59	57	57	68	65	63
0.0005	56	58	58	94	100	95	92	89	92	54	50	53		0.0005	64	62	63	45	48	45	67	64	61	83	79	83	75	75	73	62	64	63	68	71	69
0.00025	58	56	59	94	95	91	94	93	94	57	55	56		0.00025	60	60	61	44	48	43	62	53	57	83	81	82	72	75	73	62	62	60	68	70	67
0.000125	60	56	59	88	92	88	91	91	94	57	52	53		0.000125	68	61	63	47	48	46	60	54	59	85	75	82	72	73	75	59	61	57	71	72	67
6.25e-05	58	60	58	85	88	83	89	89	89	59	51	55		6.25e-05	61	62	63	43	47	41	57	52	56	81	73	80	72	71	69	60	60	53	64	66	64
3.13e-05	58	59	61	83	84	79	87	86	89	57	54	52		3.13e-05	57	54	56	46	43	42	61	54	54	72	68	71	67	66	68	56	56	52	61	59	57
1.56e-05	58	58	58	76	78	75	83	84	85	58	55	55		1.56e-05	53	49	53	43	47	43	55	52	51	65	63	69	63	63	64	50	52	49	55	55	50
7.81e-06	59	58	60	70	72	69	77	78	78	57	52	54		7.81e-06	50	49	49	43	46	41	54	49	52	60	53	55	59	57	58	50	51	49	48	53	49
3.91e-06	53	51	53	64	63	60	73	69	72	55	50	52		3.91e-06	44	44	44	43	42	41	47	50	47	50	50	50	52	50	51	44	46	42	43	46	43
1.95e-06	56	52	55	60	62	57	68	66	70	55	52	53		1.95e-06	45	42	43	42	45	42	57	47	49	50	46	47	49	49	50	44	44	40	43	43	40
9.77e-07	56	52	56	58	60	57	65	60	64	55	54	55		9.77e-07	47	46	44	45	46	45	50	48	50	49	46	46	47	44	49	45	46	45	45	47	42
4.88e-07	56	55	55	58	55	56	61	60	61	54	51	51		4.88e-07	45	44	43	47	45	42	48	48	50	45	45	47	46	47	49	47	49	46	45	44	42
2.44e-07	56	51	54	53	56	51	57	54	58	53	52	51		2.44e-07	46	44	44	44	42	44	53	48	52	45	43	43	49	45	45	48	44	42	41	46	42
1.22e-07	57	53	56	53	55	52	56	57	54	55	53	51		1.22e-07	48	46	45	42	45	41	49	47	48	43	43	44	45	43	46	44	46	44	42	44	42
6.1e-08	52	53	54	51	55	51	53	53	54	50	51	51		6.1e-08	43	39	42	42	43	41	52	47	47	42	41	44	46	44	45	44	54	43	42	43	40
3.05e-08	52	48	52	50	51	44	51	50	51	52	49	49		3.05e-08	41	43	42	42	39	39	48	43	46	42	43	41	43	42	42	41	45	41	43	39	41
1.53e-08	53	53	52	54	52	53	53	51	52	55	50	50		1.53e-08	44	41	42	41	43	39	50	46	45	45	43	42	47	44	44	44	43	43	41	41	41
7.63e-09	53	55	56	50	53	51	53	53	52	55	52	54		7.63e-09	44	44	43	41	45	40	48	44	47	43	42	42	45	43	40	42	47	44	42	40	41
3.81e-09	52	48	50	48	48	48	51	48	48	49	47	50		3.81e-09	38	39	39	40	37	40	48	41	42	38	40	39	45	39	40	41	39	40	39	37	34
1.91e-09	52	51	49	49	48	46	48	51	50	51	49	50		1.91e-09	41	37	40	38	41	37	50	42	44	38	39	41	44	37	39	41	41	39	39	39	38
9.54e-10	53	52	47	46	47	46	51	50	46	49	49	47		9.54e-10	39	38	36	39	37	37	51	43	43	37	42	38	44	41	40	41	40	37	37	40	37
4.77e-10	48	49	50	45	47	45	47	46	50	49	47	46		4.77e-10	40	35	38	38	40	34	47	43	43	37	35	42	41	38	42	38	39	37	39	39	36
2.38e-10	48	47	45	43	46	44	45	44	45	46	45	46		2.38e-10	37	36	34	43	38	40	47	45	41	35	39	35	44	39	38	42	40	40	35	33	36
series-04a																					series-04b
compound concentration (M)	24			25			26			27			28			DMSO				compound concentration (M)	29			30			31			3			32			DMSO
0.001	101	105	109	122	124	121	128	131	126	81	82	79	101	102	100	35	31	32		0.001	93*	90*	90*	92*	95*	92*	59*	53*	55*	-8*	-2*	-7*	73*	67*	64*	35	31	32
0.0005	103	108	111	131	133	129	137	138	138	95	91	92	108	110	106	36	40	34		0.0005	107	106	107	115	118	117	100	97	95	66*	68*	61*	110	111	106	36	40	34
0.00025	103	109	110	129	132	130	137	139	141	98	96	97	112	113	113	39	41	36		0.00025	110	110	112	127	127	125	113	109	111	101	98	98	123	125	121	39	41	36
0.000125	104	104	106	130	133	127	137	136	139	95	95	95	110	113	106	37	40	35		0.000125	110	108	112	128	130	129	116	113	118	108	108	109	127	127	125	37	40	35
6.25e-05	100	99	104	126	129	127	135	134	135	95	91	93	105	110	105	38	40	39		6.25e-05	106	106	108	128	129	129	116	116	117	111	107	111	127	129	123	38	40	39
3.13e-05	95	93	99	118	123	116	129	127	128	89	86	90	98	102	97	37	39	35		3.13e-05	102	100	104	124	125	125	112	110	113	107	102	108	119	123	121	37	39	35
1.56e-05	88	87	92	110	115	111	120	116	117	85	81	85	93	95	90	37	37	36		1.56e-05	91	92	96	117	114	119	103	103	104	98	93	97	115	117	113	37	37	36
7.81e-06	80	79	83	98	102	98	107	103	104	78	74	78	83	87	81	37	38	34		7.81e-06	84	82	86	104	97	106	95	91	95	87	81	88	103	106	103	37	38	34
3.91e-06	73	75	78	89	94	86	100	96	95	72	71	74	75	80	76	37	40	34		3.91e-06	74	70	81	91	80	81	83	81	86	79	73	79	93	97	92	37	40	34
1.95e-06	70	69	72	78	82	78	89	83	81	70	68	67	67	74	69	35	38	34		1.95e-06	72	69	73	76	73	72	76	69	77	72	68	72	81	83	82	35	38	34
9.77e-07	67	68	70	73	79	74	83	78	78	70	67	70	67	72	70	36	37	34		9.77e-07	68	66	69	69	68	67	70	66	72	68	67	69	74	79	75	36	37	34
4.88e-07	65	67	70	69	73	70	74	71	72	68	63	69	63	70	66	36	39	36		4.88e-07	65	65	68	64	65	65	67	63	67	66	63	67	66	72	67	36	39	36
2.44e-07	64	66	69	66	70	63	71	68	68	66	63	66	62	69	63	34	38	33		2.44e-07	64	60	65	64	62	62	64	61	65	64	61	65	64	67	65	34	38	33
1.22e-07	64	63	68	64	69	67	69	67	67	65	64	67	62	67	65	34	36	33		1.22e-07	65	63	66	64	64	62	65	61	65	65	61	63	63	66	63	34	36	33
6.1e-08	62	64	67	63	66	63	67	62	64	65	61	66	60	64	62	33	36	32		6.1e-08	64	62	62	61	62	62	61	59	63	62	58	63	40	62	62	33	36	32
3.05e-08	61	61	64	62	65	61	64	63	64	64	61	64	58	62	60	31	32	31		3.05e-08	63	58	61	59	57	57	58	59	62	62	59	63	59	61	56	31	32	31
1.53e-08	62	65	65	63	65	63	63	65	63	65	58	63	59	63	62	32	34	34		1.53e-08	63	60	64	59	60	58	60	58	51	63	59	62	60	60	58	32	34	34
7.63e-09	62	67	65	26	65	63	67	66	65	66	62	65	62	68	64	37	37	36		7.63e-09	66	61	64	58	60	59	63	60	63	62	60	62	61	62	62	37	37	36
3.81e-09	62	58	63	59	62	61	63	60	61	59	57	63	59	62	58	33	35	32		3.81e-09	63	57	59	58	56	55	61	57	59	56	54	58	57	59	57	33	35	32
1.91e-09	63	61	60	57	62	58	61	57	61	59	57	60	56	61	59	32	31	30		1.91e-09	62	60	59	54	57	52	56	52	57	58	54	58	54	60	57	32	31	30
9.54e-10	63	59	60	56	58	57	59	56	58	59	55	58	54	60	56	30	34	29		9.54e-10	60	58	56	54	56	52	55	53	57	56	54	56	55	55	52	30	34	29
4.77e-10	62	58	60	56	60	58	60	57	60	57	58	60	56	59	59	31	31	29		4.77e-10	58	58	55	53	56	54	56	54	58	57	54	56	56	55	54	31	31	29
2.38e-10	56	56	58	57	57	56	56	55	55	56	55	55	55	57	56	30	30	29		2.38e-10	56	57	56	56	51	53	52	51	53	52	52	54	55	54	55	30	30	29

## Sheet: Figure S11 
Figure S11a	ligand titrations to constant petpdie (100 nM and varying protein concentrations
Compound 3
compound concentration (M)	0 uM			0.1 uM			1 uM			4 uM			6 uM			10 uM			25 uM			50 uM
0.001							81	80	86	84	83	82	88	76	84	86	84	86	87	90	88	93	85	106
0.0005	9	8	9	39	48	43	80	77	82	82	84	81	86	81	85	85	82	85	86	84	86	92	88	91
0.00025	8	5	10	34	37	36	73	69	76	79	80	83	84	79	79	81	79	82	85	94	86	89	86	85
0.000125	11	12	13	34	38	36	70	73	73	78	78	79	82	76	76	85	82	83	86	89	87	91	86	87
6.25e-05	12	12	11	28	30	26	63	64	64	73	72	73	76	70	72	81	77	81	84	87	82	87	83	85
3.13e-05	5	6	6	19	22	16	54	53	57	62	64	63	69	63	65	70	69	72	77	80	79	83	79	77
1.56e-05	2	5	9	15	20	16	47	47	47	58	56	59	64	60	61	68	66	65	71	79	71	78	79	71
7.81e-06	10	8	5	13	18	14	45	41	49	53	54	53	59	55	55	64	63	67	73	75	71	77	72	73
3.91e-06	11	9	20	16	20	11	38	38	42	48	48	50	54	50	52	62	58	61	68	71	67	75	69	69
1.95e-06	9	6	9	13	13	11	35	32	36	44	45	45	50	44	48	58	53	55	62	64	61	68	64	63
9.77e-07	9	4	10	8	15	14	28	29	34	38	38	37	47	42	44	52	50	50	59	62	58	66	61	60
4.88e-07	5	9	9	8	14	10	29	24	28	35	34	35	43	36	36	48	46	47	57	59	56	60	57	61
2.44e-07	6	5	5	6	15	9	28	24	31	34	34	33	40	35	37	51	47	46	55	61	53	59	54	58
1.22e-07	7	1	4	2	11	3	22	22	26	31	32	33	36	34	36	45	39	41	49	52	47	53	52	54
6.1e-08	6	3	3	4	6	4	23	19	26	31	29	29	32	33	35	45	42	44	48	51	46	54	50	56
3.05e-08	7	9	9	8	11	7	23	22	26	33	35	32	38	33	36	49	46	47	53	57	53	58	54	58
1.53e-08	7	5	7	3	10	7	23	20	25	30	35	32	36	33	33	52	47	48	54	57	53	59	56	59
7.63e-09	2	7	3	2	8	5	25	19	27	31	32	33	39	33	36	48	44	46	52	54	51	56	51	55
3.81e-09	6	6	2	1	13	4	20	18	21	33	32	29	34	29	34	44	43	42	47	55	49	57	50	56
1.91e-09	11	8	8	0	13	7	25	19	26	30	34	33	35	34	36	51	48	48	55	56	53	58	55	60
9.54e-10	8	6	0	4	14	6	22	22	27	34	30	28	35	31	36	51	44	48	53	55	50	56	52	56
4.77e-10	9	5	10	1	3	-3	20	7	20	25	32	29	34	31	34	48	44	45	48	53	50	54	50	54
2.38e-10	9	7	2	9	17	18	23	30	30	35	29	30	32	32	32	48	48	42	51	51	52	53	52	53
compound 30
compound concentration (M)	0 uM			0.1 uM			1 uM			4 uM			6 uM			10 uM			25 uM			50 uM
0.001	0	0	3	38	43	37	76	76	79	82	85	78	85	87	85	84	88	91	91	95	91	97	90	96
0.0005	9	5	7	40	42	36	76	74	80	84	84	80	84	83	90	87	88	90	93	95	92	98	90	93
0.00025	10	7	11	43	42	37	75	73	81	82	85	80	86	82	86	88	84	91	91	96	90	97	93	97
0.000125	14	12	20	40	24	36	78	69	81	75	68	84	86	77	87	93	92	94	94	96	93	100	93	96
6.25e-05	12	14	19	34	37	32	71	69	73	76	82	77	82	78	81	86	88	90	96	96	90	95	90	92
3.13e-05	11	9	13	26	25	24	62	64	65	71	76	71	75	74	76	78	82	84	87	90	90	91	90	89
1.56e-05	14	9	16	23	24	20	57	56	63	64	70	65	73	70	68	78	78	81	82	87	81	88	85	86
7.81e-06	12	9	14	17	15	16	52	49	55	61	61	60	66	64	66	72	74	79	87	84	81	86	80	85
3.91e-06	16	13	16	20	20	17	51	50	50	59	63	55	63	59	61	70	71	77	79	78	78	81	75	79
1.95e-06	17	16	22	19	22	15	44	38	42	52	54	52	57	54	56	64	65	67	71	67	68	75	71	73
9.77e-07	16	14	19	16	19	17	39	38	42	45	47	45	53	47	49	59	60	63	71	74	69	71	65	66
4.88e-07	8	7	14	14	13	12	36	32	33	42	46	38	44	44	45	51	52	58	62	62	58	65	59	64
2.44e-07	11	12	15	14	13	10	33	30	38	40	48	46	43	40	41	50	50	53	60	59	56	62	59	61
1.22e-07	12	4	12	16	11	9	31	29	32	34	37	34	41	39	38	48	46	49	57	56	52	58	52	57
6.1e-08	10	8	13	10	12	6	31	26	31	34	38	34	38	37	38	47	46	52	49	53	49	55	46	55
3.05e-08	10	9	14	11	8	9	28	24	32	34	33	32	44	36	37	51	50	53	58	55	54	56	56	60
1.53e-08	11	12	15	18	12	8	33	27	32	37	41	37	41	38	40	49	50	52	53	55	47	57	53	56
7.63e-09	8	9	13	13	14	7	30	24	30	35	41	34	42	33	39	48	49	48	52	55	54	55	46	55
3.81e-09	12	8	12	9	13	8	23	20	27	35	33	31	36	34	38	47	49	48	51	50	47	54	47	54
1.91e-09	15	13	20	13	11	11	23	16	32	37	42	34	41	35	37	53	52	51	59	52	54	57	54	59
9.54e-10	16	12	15	15	18	10	39	38	34	36	39	36	38	27	37	53	50	53	58	58	52	57	52	56
4.77e-10	15	11	15	12	8	12	29	26	28	37	29	32	41	35	36	52	48	50	54	54	50	56	52	57
2.38e-10	10	9	12	13	10	10	25	25	27	33	34	30	35	32	33	51	52	51	56	53	53	51	53	55
compound 26
compound concentration (M)	0 uM			0.1 uM			1 uM			4 uM			6 uM			10 uM			25 uM			50 uM
0.001	15	15	19	38	47	42	70	55	67	77	74	74	79	73	76	85	90	92	91	96	89	100	93	96
0.0005	16	13	16	43	47	46	75	68	77	79	82	80	84	78	83	85	84	84	94	94	92	93	94	91
0.00025	13	8	9	42	42	39	72	68	70	79	78	76	82	79	81	84	85	92	90	95	89	97	94	97
0.000125	20	17	18	37	46	42	75	72	76	81	82	82	83	80	85	87	88	90	95	98	96	99	94	96
6.25e-05	14	13	14	40	41	35	73	64	70	77	77	76	80	78	79	88	91	95	93	95	94	95	93	93
3.13e-05	12	6	4	28	34	31	64	58	62	70	69	70	76	70	73	76	77	81	85	91	89	92	89	88
1.56e-05	7	5	9	24	28	20	60	54	58	67	67	65	76	66	69	76	73	77	82	84	79	87	82	84
7.81e-06	14	11	14	19	21	20	54	50	53	64	65	62	69	63	69	74	73	78	78	84	83	85	81	86
3.91e-06	12	7	7	17	20	17	50	40	48	56	57	56	61	56	59	62	68	71	75	73	74	79	76	78
1.95e-06	13	18	12	17	18	14	43	35	41	50	53	54	55	55	54	62	61	67	69	69	73	74	74	73
9.77e-07	9	8	6	14	14	12	37	29	37	43	47	43	50	43	48	54	54	60	62	65	65	69	67	63
4.88e-07	9	7	12	8	18	10	32	27	31	39	39	38	43	38	40	51	52	56	61	62	59	63	62	62
2.44e-07	7	4	8	10	13	8	28	28	29	38	37	33	40	37	39	48	45	54	55	58	56	62	58	59
1.22e-07	-1	-2	5	8	14	10	26	22	25	30	34	31	36	23	36	44	49	49	54	55	53	56	56	55
6.1e-08	16	12	8	6	13	6	25	20	26	29	34	30	37	41	37	44	46	47	50	56	52	57	55	55
3.05e-08	10	6	9	7	12	8	27	18	27	31	34	30	36	33	37	47	47	51	55	57	55	57	58	56
1.53e-08	10	7	10	13	10	10	24	26	22	29	31	29	36	27	36	50	48	53	54	54	52	56	56	56
7.63e-09	5	6	7	8	7	3	23	23	23	30	29	31	36	31	36	44	47	49	49	55	53	57	56	55
3.81e-09	10	6	7	6	9	6	19	18	21	29	31	27	34	30	33	43	44	45	48	52	51	54	53	53
1.91e-09	11	7	10	11	14	12	22	22	25	29	26	30	8	5	21	49	49	51	53	56	55	58	55	56
9.54e-10	14	4	12	11	9	7	28	25	25	34	39	31	42	39	36	48	48	51	55	54	53	59	56	54
4.77e-10	16	7	9	9	11	13	25	22	20	28	32	29	35	30	34	47	46	50	52	56	54	56	54	53
2.38e-10	8	8	5	8	6	5	22	24	21	28	27	30	32	24	9	49	50	49	55	52	56	59	56	52
Figure S11b	protein titrations to constant compound (100 uM) and varying peptide concentrations.
Compound 3
protein concentration (M)	50 nM			100 nM			200 nM			500 nM
0.0003	94	97	95	88	82	82	86	86	84	90	90	91
0.00015	92	92	96	88	84	87	90	85	85	96	93	93
7.5e-05	94	90	99	87	83	84	89	86	88	95	90	95
3.75e-05	101	94	96	92	85	88	89	88	88	96	94	95
1.88e-05	93	93	94	89	83	85	86	84	87	92	87	89
9.38e-06	88	81	92	81	78	79	80	82	81	86	86	86
4.69e-06	84	84	84	83	78	77	80	76	80	85	80	84
2.34e-06	90	82	86	80	75	79	78	79	78	83	79	83
1.17e-06	79	70	77	70	66	70	72	71	72	76	65	76
5.86e-07	74	71	70	69	65	65	64	68	61	68	70	68
2.93e-07	68	65	67	60	55	59	57	56	62	58	54	58
1.46e-07	57	50	55	48	44	51	48	50	50	44	47	46
7.32e-08	50	46	42	39	36	40	38	37	38	34	31	33
3.66e-08	30	28	26	28	23	29	26	26	29	25	21	24
1.83e-08	27	15	17	20	17	23	21	20	21	20	10	21
9.16e-09	28	18	19	20	15	21	19	18	16	22	26	19
4.58e-09	15	6	12	15	13	17	17	12	54	16	15	16
2.29e-09	14	3	4	12	7	13	15	13	44	19	15	15
1.14e-09	12	2	0	10	6	11	12	10	32	13	6	12
5.72e-10	10	10	10	11	9	15	13	13	19	14	14	14
2.86e-10	9	12	4	11	8	12	15	10	28	15	10	11
1.43e-10	12	-3	6	11	9	12	12	9	16	13	10	12
7.15e-11	7	1	4	7	9	9	9	10	8	8	9	10
compound 30
protein concentration (M)	50 nM			100 nM			200 nM			500 nM
0.0003	106	106	106	109	106	109	109	104	101	114	108	109
0.00015	104	107	106	112	104	113	109	102	106	115	109	112
7.5e-05	100	100	100	107	105	104	107	101	105	114	112	111
3.75e-05	106	109	105	111	108	111	108	100	105	113	109	110
1.88e-05	101	105	101	106	104	102	104	100	104	113	105	107
9.38e-06	92	97	93	97	97	106	97	92	95	104	96	100
4.69e-06	90	98	92	99	99	98	95	89	93	103	94	97
2.34e-06	89	88	91	97	92	96	94	89	85	95	90	94
1.17e-06	82	91	84	87	89	89	81	81	93	95	84	82
5.86e-07	81	83	75	85	77	85	77	74	80	83	69	75
2.93e-07	72	72	74	77	78	76	68	67	71	68	65	62
1.46e-07	54	63	61	68	63	65	57	54	57	53	45	42
7.32e-08	52	53	46	56	50	55	43	39	47	38	30	30
3.66e-08	37	41	37	42	37	44	31	27	34	29	17	21
1.83e-08	32	26	21	29	27	30	24	21	20	19	12	16
9.16e-09	26	24	23	29	23	26	21	21	18	20	20	19
4.58e-09	16	18	13	21	15	17	16	9	17	17	9	15
2.29e-09	18	21	15	21	9	19	15	12	16	17	12	14
1.14e-09	6	15	10	13	7	16	12	3	12	14	7	11
5.72e-10	20	13	13	16	19	17	15	16	14	16	12	16
2.86e-10	9	10	12	16	13	15	12	9	11	12	7	16
1.43e-10	16	11	12	16	15	12	12	9	9	11	13	12
7.15e-11	12	13	7	11	13	14	9	9	6	8	9	8
Compound 26
protein concentration (M)	50 nM			100 nM			200 nM			500 nM
0.0003	103	103	102	102	98	100	104	101	102	107	106	103
0.00015	108	101	107	105	103	104	105	98	103	109	99	107
7.5e-05	106	106	108	104	101	105	107	105	109	108	109	105
3.75e-05	110	104	109	105	99	104	106	106	106	108	107	107
1.88e-05	106	103	106	102	98	100	103	99	106	104	99	101
9.38e-06	99	95	99	98	94	96	98	95	97	100	96	99
4.69e-06	91	91	93	94	91	94	98	95	94	96	91	96
2.34e-06	96	78	98	95	90	92	95	88	94	96	93	94
1.17e-06	93	102	93	90	85	84	91	87	89	79	83	86
5.86e-07	85	72	87	82	72	86	84	73	78	82	79	76
2.93e-07	81	84	77	77	75	72	72	70	69	63	63	60
1.46e-07	67	63	69	64	60	61	61	57	61	46	43	42
7.32e-08	59	54	58	52	43	48	46	38	42	31	27	26
3.66e-08	48	42	46	38	36	37	31	31	30	18	21	22
1.83e-08	35	29	36	31	22	27	24	21	19	16	17	16
9.16e-09	35	21	33	26	20	26	24	7	26	19	14	15
4.58e-09	28	20	15	19	17	15	18	23	18	15	10	6
2.29e-09	23	16	25	17	14	14	17	19	16	14	12	16
1.14e-09	20	7	15	15	9	12	12	11	11	12	9	11
5.72e-10	22	13	24	15	5	16	16	5	18	9	1	3
2.86e-10	27	18	23	19	21	13	18	15	15	19	18	20
1.43e-10	20	17	20	18	9	13	18	12	15	12	9	10
7.15e-11	17	6	17	11	17	13	14	19	13	9	9	11

## Sheet: Figure S12
Figure S12	Bidning affinity of representative 14-3-3 (phospho-)peptide motifs derived from ChREBP, ExoS, TAZ, ERa and p53. Fluoresence anisotropy dose-response data for FITC-labeled peptides titrated with 14-3-3beta.
ChREBP
concentration (M)	t=0			overnight
0.0003	73	73	78	50	48	51
0.00015	77	76	78	51	50	54
7.5e-05	76	75	77	50	49	49
3.75e-05	76	72	76	49	46	50
1.88e-05	74	72	76	51	49	51
9.38e-06	72	71	72	54	52	52
4.69e-06	68	65	69	56	54	56
2.34e-06	63	61	62	55	49	53
1.17e-06	57	56	60	55	54	55
5.86e-07	50	49	52	52	49	52
2.93e-07	46	47	50	49	47	51
1.46e-07	42	43	45	46	47	51
7.32e-08	41	39	42	46	43	45
3.66e-08	41	37	40	45	43	44
1.83e-08	36	37	38	45	43	43
9.16e-09	35	33	37	40	40	43
4.58e-09	37	36	35	43	41	41
2.29e-09	37	35	39	41	42	43
1.14e-09	36	32	35	43	38	40
5.72e-10	36	31	35	44	39	41
2.86e-10	37	32	30	40	37	36
1.43e-10	34	30	33	40	34	36
7.15e-11	32	29	31	36	33	33
ExoS
concentration (M)	t=0			overnight
0.0003	90	81	79	92	86	84
0.00015	85	77	80	87	83	80
7.5e-05	78	77	79	82	79	79
3.75e-05	79	76	76	81	78	79
1.88e-05	76	74	74	81	76	79
9.38e-06	75	71	73	75	74	75
4.69e-06	71	68	70	75	70	72
2.34e-06	67	64	65	70	66	67
1.17e-06	65	58	61	67	60	63
5.86e-07	58	55	57	62	58	59
2.93e-07	53	50	54	56	52	56
1.46e-07	47	47	46	51	49	48
7.32e-08	46	42	43	50	43	47
3.66e-08	41	38	41	44	38	42
1.83e-08	41	38	38	42	38	40
9.16e-09	38	33	37	38	36	36
4.58e-09	39	35	33	42	37	35
2.29e-09	37	33	35	38	36	38
1.14e-09	35	30	31	37	30	33
5.72e-10	37	29	30	39	28	33
2.86e-10	39	30	32	39	32	32
1.43e-10	37	30	32	38	31	31
7.15e-11	34	33	30	35	31	30
TAZ
concentration (M)	t=0			overnight
0.0003	164	167	167	162	162	160
0.00015	169	165	169	163	161	163
7.5e-05	170	166	169	163	159	162
3.75e-05	166	163	167	163	159	161
1.88e-05	166	163	167	161	157	161
9.38e-06	164	163	163	159	156	159
4.69e-06	161	161	163	156	154	157
2.34e-06	154	155	156	151	146	152
1.17e-06	145	147	147	142	142	144
5.86e-07	132	133	135	129	130	132
2.93e-07	114	120	121	113	115	115
1.46e-07	94	100	100	93	95	98
7.32e-08	74	78	79	73	77	77
3.66e-08	60	63	64	59	61	64
1.83e-08	51	51	53	48	51	52
9.16e-09	43	42	46	42	40	43
4.58e-09	41	39	45	40	39	41
2.29e-09	40	38	41	39	37	39
1.14e-09	34	32	36	33	32	35
5.72e-10	33	31	35	30	29	33
2.86e-10	31	30	35	32	29	32
1.43e-10	33	33	35	31	30	32
7.15e-11	30	30	32	29	29	32
ERa
concentration (M)	t=0			overnight
0.0003	169	168	169	169	169	168
0.00015	173	171	172	169	172	173
7.5e-05	171	166	174	174	168	175
3.75e-05	167	166	165	169	166	168
1.88e-05	164	160	165	161	155	160
9.38e-06	155	155	155	151	151	152
4.69e-06	147	145	146	143	141	144
2.34e-06	133	134	132	133	131	131
1.17e-06	119	118	116	119	120	118
5.86e-07	100	101	102	103	105	104
2.93e-07	87	89	86	89	91	86
1.46e-07	74	75	73	71	75	73
7.32e-08	61	63	60	62	64	62
3.66e-08	54	54	55	56	55	57
1.83e-08	47	49	50	47	48	47
9.16e-09	44	40	44	43	42	43
4.58e-09	42	42	41	40	40	41
2.29e-09	42	41	44	42	41	43
1.14e-09	36	37	37	38	35	38
5.72e-10	38	38	38	36	34	38
2.86e-10	36	33	36	33	32	36
1.43e-10	34	35	35	34	35	36
7.15e-11	34	36	35	34	33	34
p53
concentration (M)	fitc; t=0			fitc; overnight
0.0003	176	177	177	163	164	166
0.00015	176	174	178	163	159	163
7.5e-05	166	167	168	156	153	154
3.75e-05	156	156	159	147	144	146
1.88e-05	139	138	142	133	131	132
9.38e-06	121	119	124	117	113	116
4.69e-06	99	95	99	97	93	95
2.34e-06	79	73	76	77	71	74
1.17e-06	64	58	62	63	59	61
5.86e-07	51	47	51	52	48	50
2.93e-07	47	42	45	47	42	45
1.46e-07	44	40	43	43	39	43
7.32e-08	40	38	40	40	38	39
3.66e-08	39	36	40	38	35	40
1.83e-08	35	34	38	36	33	36
9.16e-09	34	33	34	34	31	36
4.58e-09	37	33	36	38	33	36
2.29e-09	35	34	37	35	32	35
1.14e-09	33	29	35	35	29	32
5.72e-10	32	31	32	32	29	31
2.86e-10	31	30	32	30	28	30
1.43e-10	31	29	32	30	27	30
7.15e-11	29	30	29	29	29	29

## Sheet: Figure S13 
Figure S13	Positive (FC-A) controls for compound titrations to 14-3-3beta and various client-derived FITC-labeled peptides.
concentration (M)	ChREBP			EXOs			TAZ			ERa			p53
0.0003	46	45	45	29	26	26	9	6	9	88	88	87	181	181	181
0.00015	48	49	47	32	34	32	20	22	17	89	93	89	180	181	177
7.5e-05	48	49	48	35	37	33	29	29	26	92	90	89	172	168	167
3.75e-05	46	48	46	39	40	37	31	37	32	91	95	89	150	148	148
1.88e-05	46	47	46	38	42	37	37	42	37	86	91	89	128	131	125
9.38e-06	44	46	46	37	39	36	36	40	35	82	87	86	98	100	99
4.69e-06	44	46	45	36	39	36	37	42	38	82	82	79	77	79	76
2.34e-06	44	48	45	36	39	36	35	39	38	76	78	73	60	61	58
1.17e-06	41	42	40	37	37	33	36	39	38	65	72	66	51	53	49
5.86e-07	44	45	40	34	38	35	36	38	38	59	61	58	46	50	47
2.93e-07	43	43	42	39	39	36	39	42	39	54	55	53	43	44	43
1.46e-07	42	45	41	37	38	36	39	41	41	49	48	48	41	44	41
7.32e-08	39	42	38	36	39	37	36	38	35	44	43	38	40	40	40
3.66e-08	40	43	42	36	38	35	36	43	37	39	42	38	38	42	40
1.83e-08	38	40	40	37	36	33	37	38	38	36	38	37	39	38	37
9.16e-09	37	37	37	32	33	30	33	37	36	33	33	34	35	37	37
4.58e-09	39	42	39	32	33	29	33	36	33	31	33	34	40	39	37
2.29e-09	42	40	39	33	35	34	33	38	36	34	34	35	34	34	33
1.14e-09	34	34	35	31	32	29	31	34	35	30	31	28	36	38	36
5.72e-10	34	39	35	29	33	28	30	34	31	30	29	31	31	36	34
2.86e-10	35	37	34	29	32	30	32	35	33	26	32	33	32	34	31
1.43e-10	33	37	33	28	33	28	30	33	31	26	31	27	31	34	33
7.15e-11	35	34	34	25	30	31	33	34	30	28	31	30	34	31	31
Figure S13	Negative (DMSO) controls for compound titrations to 14-3-3beta and various client-derived FITC-labeled peptides.
concentration (M)	ChREBP			ExoS			TAZ			ERa			fitc-p53
0.0003	43	41	42	35	35	34	37	37	37	33	33	31	41	39	39
0.00015	44	44	44	39	39	39	39	37	40	36	35	38	43	40	41
7.5e-05	46	43	48	38	38	40	40	39	42	38	36	37	45	43	43
3.75e-05	46	43	47	42	40	41	41	42	43	39	40	39	44	41	42
1.88e-05	46	43	45	42	39	44	44	40	43	41	37	42	44	39	43
9.38e-06	45	45	44	39	37	38	42	40	39	37	37	38	42	41	41
4.69e-06	46	42	43	39	38	39	41	38	42	37	36	37	43	39	43
2.34e-06	44	43	44	39	36	37	41	42	39	35	37	35	41	38	38
1.17e-06	43	40	42	37	35	37	38	34	38	36	33	35	42	37	40
5.86e-07	44	41	43	38	37	37	38	39	39	36	35	36	41	40	43
2.93e-07	45	40	44	37	37	37	38	39	39	39	35	36	42	38	42
1.46e-07	44	43	40	38	37	39	39	37	41	37	34	40	41	38	37
7.32e-08	40	36	39	39	39	38	39	35	41	35	32	38	39	36	40
3.66e-08	44	41	42	39	35	37	41	39	40	39	37	40	40	36	39
1.83e-08	41	43	39	36	35	37	38	37	36	35	33	35	36	37	36
9.16e-09	40	35	38	33	32	34	38	34	37	34	31	37	38	34	36
4.58e-09	42	38	39	34	32	35	36	37	36	32	32	33	40	37	39
2.29e-09	41	38	41	35	33	36	33	38	38	36	33	37	38	34	36
1.14e-09	36	36	40	33	31	34	33	32	34	30	29	34	37	36	36
5.72e-10	38	36	36	32	30	31	35	32	32	31	29	31	36	31	33
2.86e-10	38	36	38	31	29	31	32	33	34	31	29	32	34	32	32
1.43e-10	36	34	34	33	27	31	34	30	30	30	29	30	35	32	33
7.15e-11	36	33	34	28	27	30	32	31	33	29	30	32	33	31	31
